# Supplementary material for: Enzymatic Hydrolysis-Assisted Separation and Purification of High F-Value Oligopeptides from Sea Cucumbers and Their Anti-Fatigue Mechanism
Source: Mar Drugs. 2025 Dec 23;24(1):10. doi: 10.3390/md24010010 (PMC12842808; doi:10.3390/md24010010)
Supplement: Supplementary file 1 [file marinedrugs-24-00010-s001.zip]

Archive with 1 entries (1 files):
- marinedrugs-3834064-supplementary.pdf
